# Supplementary material for: Calystegia soldanella Extract Exerts Anti-Oxidative and Anti-Inflammatory Effects via the Regulation of the NF-κB/Nrf-2 Pathways in Mouse Macrophages
Source: Antioxidants (Basel). 2021 Oct 18;10(10):1639. doi: 10.3390/antiox10101639 (PMC8533082; doi:10.3390/antiox10101639)
Supplement: Supplementary file 1 [file antioxidants-10-01639-s001.zip]

Archive with 1 entries (1 files):
- antioxidants-1395971-supplementary.pdf
